# Supplementary material for: Enhanced Toughness of High-Entropy (Ti0.2Zr0.2Hf0.2Nb0.2Ta0.2)C Ceramics with SiC Whiskers by High-Pressure and High-Temperature Sintering
Source: Materials (Basel). 2025 Apr 4;18(7):1655. doi: 10.3390/ma18071655 (PMC11990707; doi:10.3390/ma18071655)
Supplement: Supplementary file 1 [file materials-18-01655-s001.zip]

Archive with 1 entries (1 files):
- materials-3512593-supplementary.pdf
